# Supplementary material for: An electrical load measurements dataset of United Kingdom households from a two-year longitudinal study
Source: Sci Data. 2017 Jan 5;4:160122. doi: 10.1038/sdata.2016.122 (PMC5315495; doi:10.1038/sdata.2016.122)
Supplement: Supplementary file 1 [file sdata2016122-isa1.zip]

Archive with 4 entries (4 files):
- i_Investigation.txt
- s_study_Murray.txt
- a_aggregate_Murray.txt
- a_appliance_Murray.txt
