# Supplementary material for: An electrical load measurements dataset of United Kingdom households from a two-year longitudinal study
Source: Sci Data. 2017 Jan 5;4:160122. doi: 10.1038/sdata.2016.122 (PMC5315495; doi:10.1038/sdata.2016.122)
Supplement: Supplementary file 1 [file sdata2016122-isa1.zip › i_Investigation.txt]

# Investigation File generated for Scientific Data with Investigation File Authoring Tool version 0.1.0 on 02/12/2016 - This metadata file is CC0
ONTOLOGY SOURCE REFERENCE
Term Source Name	ENVO	GAZ	OBI	ERO
Term Source File	http://data.bioontology.org/ontologies/ENVO	http://data.bioontology.org/ontologies/GAZ	http://data.bioontology.org/ontologies/OBI	http://data.bioontology.org/ontologies/ERO
Term Source Version	releases/2014-09-16	$Revision: 1.512 $	2014-08-18	2013-08-02
Term Source Description	Environment Ontology	Gazetteer	Ontology for Biomedical Investigations	Eagle-I Research Resource Ontology
INVESTIGATION
Investigation Identifier
Investigation Title
Investigation Description
Investigation Submission Date
Investigation Public Release Date
INVESTIGATION PUBLICATIONS
Investigation PubMed ID
Investigation Publication DOI
Investigation Publication Author List
Investigation Publication Title
Investigation Publication Status
Investigation Publication Status Term Accession Number
Investigation Publication Status Term Source REF
INVESTIGATION CONTACTS
Investigation Person Last Name
Investigation Person Mid Initials
Investigation Person First Name
Investigation Person Address
Investigation Person Phone
Investigation Person Fax
Investigation Person Email
Investigation Person Affiliation
Investigation Person Roles
Investigation Person Roles Term Accession Number
Investigation Person Roles Term Source REF
STUDY
Study Identifier	10.1038/sdata.2016.122
Study Title	An electrical load measurements dataset of United Kingdom households from a two-year longitudinal study
Study Submission Date	30/06/2016
Study Public Release Date	05/01/2017
Study Description	http://www.nature.com/articles/sdata2016122#abstract
Study File Name	s_study_Murray.txt
Comment[Subject Keywords]	//;//;//;//
Comment[Manuscript Licence]	CC BY-4.0
Comment[Experimental Metadata Licence]	CC0
Comment[Supplementary Information File Name]	
Comment[Supplementary Information File Type]	x-zip-compressed
Comment[Supplementary Information File URL]	http://www.nature.com/articles/sdata2016122#supplementary-information
Comment[Data Repository]	University of Strathclyde Pure;University of Strathclyde Pure
Comment[Data Record Accession]	doi:10.15129/31da3ece-f902-4e95-a093-e0a9536983c4;doi:10.15129/9ab14b0e-19ac-4279-938f-27f643078cec
Comment[Data Record URI]	http://dx.doi.org/10.15129/31da3ece-f902-4e95-a093-e0a9536983c4;http://dx.doi.org/10.15129/9ab14b0e-19ac-4279-938f-27f643078cec
STUDY DESIGN DESCRIPTORS
Study Design Type	observation design	time series design
Study Design Type Term Accession Number	OBI:0300311	OBI:0500020
Study Design Type Term Source REF	OBI	OBI
STUDY PUBLICATIONS
Study PubMed ID	""	""	""	""
Study Publication DOI	doi:10.1109/ACCESS.2016.2557460	doi:10.1109/TII.2016.2554519	doi:10.1016/j.apenergy.2016.03.038	doi:10.1016/j.apenergy.2016.09.087
Study Publication Author List	""	""	""	""
Study Publication Title	""	""	""	""
Study Publication Status	published	published	published	published
Study Publication Status Term Accession Number				
Study Publication Status Term Source REF				
STUDY FACTORS
Study Factor Name
Study Factor Type
Study Factor Type Term Accession Number
Study Factor Type Term Source REF
STUDY ASSAYS
Study Assay Measurement Type	whole house energy consumption	appliance-by-appliance energy consumption
Study Assay Measurement Type Term Accession Number	""	""
Study Assay Measurement Type Term Source REF	""	""
Study Assay Technology Type	wireless transmitter	plug-in individual appliance monitors
Study Assay Technology Type Term Accession Number	""	""
Study Assay Technology Type Term Source REF	""	""
Study Assay Technology Platform	""	""
Study Assay File Name	a_aggregate_Murray.txt	a_appliance_Murray.txt
STUDY PROTOCOLS
Study Protocol Name	Selection Methodology	Monitoring Set-up	Household Aggregate	Individual Appliance Monitors (IAM)
Study Protocol Type	selection	protocol	data collection method	data collection method
Study Protocol Type Term Accession Number	OBI:0001928	OBI:0000272	ERO:0001932	ERO:0001932
Study Protocol Type Term Source REF	OBI	OBI	ERO	ERO
Study Protocol Description				
Study Protocol URI	""	""	""	""
Study Protocol Version				
Study Protocol Parameters Name	""	""	""	appliance
Study Protocol Parameters Name Term Accession Number	""	""	""	""
Study Protocol Parameters Name Term Source REF	""	""	""	""
Study Protocol Components Name	""	""	""	""
Study Protocol Components Type	""	""	""	""
Study Protocol Components Type Term Accession Number	""	""	""	""
Study Protocol Components Type Term Source REF	""	""	""	""
STUDY CONTACTS
Study Person Last Name	Murray	Stankovic	Stankovic
Study Person First Name	David	Lina	Vladimir
Study Person Mid Initials			
Study Person Email	david.murray@strath.ac.uk	""	""
Study Person Phone			
Study Person Fax			
Study Person Address			
Study Person Affiliation	Department of Electronic and Electrical Engineering, University of Strathclyde, Glasgow G1 1XW, UK	Department of Electronic and Electrical Engineering, University of Strathclyde, Glasgow G1 1XW, UK	Department of Electronic and Electrical Engineering, University of Strathclyde, Glasgow G1 1XW, UK
Study Person Roles			
Study Person Roles Term Accession Number			
Study Person Roles Term Source REF			
Comment[Study Person ORCID]			
Comment[Funder]			
Comment[FundRef ID]			
Comment[Funder Term Source REF]			
Comment[Grant Identifier]			
