# Supplementary material for: An electrical load measurements dataset of United Kingdom households from a two-year longitudinal study
Source: Sci Data. 2017 Jan 5;4:160122. doi: 10.1038/sdata.2016.122 (PMC5315495; doi:10.1038/sdata.2016.122)
Supplement: Supplementary file 1 [file sdata2016122-isa1.zip › s_study_Murray.txt]

Source Name	Characteristics[geographical location]	Term Source REF	Term Accession Number	Characteristics[environment type]	Term Source REF	Term Accession Number	Protocol REF	Comment[occupancy]	Comment[construction year]	Comment[number of appliances]	Comment[house type]	Comment[house size]	Protocol REF	Sample Name
House 1	United Kingdom	GAZ	GAZ:00002637	building	ENVO	ENVO:00000073	Selection Methodology	"	2	"	"	1975-1980				"	35	" Detached			"	 4 bed	Monitoring Set-up	House 1
House 2	United Kingdom	GAZ	GAZ:00002637	building	ENVO	ENVO:00000073	Selection Methodology	"	4	"		15	" Semi-detached	"	 3 bed	Monitoring Set-up	House 2
House 3	United Kingdom	GAZ	GAZ:00002637	building	ENVO	ENVO:00000073	Selection Methodology	"	2	"	"	1988					"	27	" Detached			"	 3 bed	Monitoring Set-up	House 3
House 4	United Kingdom	GAZ	GAZ:00002637	building	ENVO	ENVO:00000073	Selection Methodology	"	2	"	"	1850-1899 				"	33	" Detached			"	 4 bed	Monitoring Set-up	House 4
House 5	United Kingdom	GAZ	GAZ:00002637	building	ENVO	ENVO:00000073	Selection Methodology	"	4	"	"	1878					"	44	" Mid-terrace		"	 4 bed	Monitoring Set-up	House 5
House 6	United Kingdom	GAZ	GAZ:00002637	building	ENVO	ENVO:00000073	Selection Methodology	"	2	"	"	2005					"	49	" Detached			"	 4 bed	Monitoring Set-up	House 6
House 7	United Kingdom	GAZ	GAZ:00002637	building	ENVO	ENVO:00000073	Selection Methodology	"	4	"	"	1965-1974				"	25	" Detached			"	 3 bed	Monitoring Set-up	House 7
House 8	United Kingdom	GAZ	GAZ:00002637	building	ENVO	ENVO:00000073	Selection Methodology	"	2	"	"	1966					"	35	" Detached			"	 2 bed	Monitoring Set-up	House 8
House 9	United Kingdom	GAZ	GAZ:00002637	building	ENVO	ENVO:00000073	Selection Methodology	"	2	"	"	1919-1944				"	24	" Detached			"	 3 bed	Monitoring Set-up	House 9
House 10	United Kingdom	GAZ	GAZ:00002637	building	ENVO	ENVO:00000073	Selection Methodology	"	4	"	"	1919-1944				"	31	" Detached			"	 3 bed	Monitoring Set-up	House 10
House 11	United Kingdom	GAZ	GAZ:00002637	building	ENVO	ENVO:00000073	Selection Methodology	"	1	"	"	1945-1964				"	25	" Detached			"	 3 bed	Monitoring Set-up	House 11
House 12	United Kingdom	GAZ	GAZ:00002637	building	ENVO	ENVO:00000073	Selection Methodology	"	3	"	"	1991-1995				"	26	" Detached			"	 3 bed	Monitoring Set-up	House 12
House 13	United Kingdom	GAZ	GAZ:00002637	building	ENVO	ENVO:00000073	Selection Methodology	"	4	"	"	post 2002				"	28	" Detached			"	 4 bed	Monitoring Set-up	House 13
House 15	United Kingdom	GAZ	GAZ:00002637	building	ENVO	ENVO:00000073	Selection Methodology	"	1	"	"	1965-1974				"	19	" Semi-detached	"	 3 bed	Monitoring Set-up	House 15
House 16	United Kingdom	GAZ	GAZ:00002637	building	ENVO	ENVO:00000073	Selection Methodology	"	6	"	"	1981-1990				"	48	" Detached			"	 5 bed	Monitoring Set-up	House 16
House 17	United Kingdom	GAZ	GAZ:00002637	building	ENVO	ENVO:00000073	Selection Methodology	"	3	"	"	mid 60s					"	22	" Detached			"	 3 bed	Monitoring Set-up	House 17
House 18	United Kingdom	GAZ	GAZ:00002637	building	ENVO	ENVO:00000073	Selection Methodology	"	2	"	"	1965-1974				"	34	" Detached			"	 3 bed	Monitoring Set-up	House 18
House 19	United Kingdom	GAZ	GAZ:00002637	building	ENVO	ENVO:00000073	Selection Methodology	"	4	"	"	1945-1964				"	26	" Semi-detached	"	 3 bed	Monitoring Set-up	House 19
House 20	United Kingdom	GAZ	GAZ:00002637	building	ENVO	ENVO:00000073	Selection Methodology	"	2	"	"	1965-1974				"	39	" Detached			"	 3 bed	Monitoring Set-up	House 20
House 21	United Kingdom	GAZ	GAZ:00002637	building	ENVO	ENVO:00000073	Selection Methodology	"	4	"	"	1981-1990				"	23	" Detached			"	 3 bed	Monitoring Set-up	House 21
