# Supplementary material for: An electrical load measurements dataset of United Kingdom households from a two-year longitudinal study
Source: Sci Data. 2017 Jan 5;4:160122. doi: 10.1038/sdata.2016.122 (PMC5315495; doi:10.1038/sdata.2016.122)
Supplement: Supplementary file 1 [file sdata2016122-isa1.zip › a_aggregate_Murray.txt]

Sample Name	Protocol REF	Assay Name	Raw Data File	Comment[Data Repository]	Comment[Data Record Accession]	Comment[Data Record URI]
House 1	Household Aggregate	House 1	RAW_READ_ME_081116.txt	University of Strathclyde, PURE	doi:10.15129/31da3ece-f902-4e95-a093-e0a9536983c4	http://dx.doi.org/10.15129/31da3ece-f902-4e95-a093-e0a9536983c4
House 2	Household Aggregate	House 2	RAW_READ_ME_081116.txt	University of Strathclyde, PURE	doi:10.15129/31da3ece-f902-4e95-a093-e0a9536983c4	http://dx.doi.org/10.15129/31da3ece-f902-4e95-a093-e0a9536983c4
House 3	Household Aggregate	House 3	RAW_READ_ME_081116.txt	University of Strathclyde, PURE	doi:10.15129/31da3ece-f902-4e95-a093-e0a9536983c4	http://dx.doi.org/10.15129/31da3ece-f902-4e95-a093-e0a9536983c4
House 4	Household Aggregate	House 4	RAW_READ_ME_081116.txt	University of Strathclyde, PURE	doi:10.15129/31da3ece-f902-4e95-a093-e0a9536983c4	http://dx.doi.org/10.15129/31da3ece-f902-4e95-a093-e0a9536983c4
House 5	Household Aggregate	House 5	RAW_READ_ME_081116.txt	University of Strathclyde, PURE	doi:10.15129/31da3ece-f902-4e95-a093-e0a9536983c4	http://dx.doi.org/10.15129/31da3ece-f902-4e95-a093-e0a9536983c4
House 6	Household Aggregate	House 6	RAW_READ_ME_081116.txt	University of Strathclyde, PURE	doi:10.15129/31da3ece-f902-4e95-a093-e0a9536983c4	http://dx.doi.org/10.15129/31da3ece-f902-4e95-a093-e0a9536983c4
House 7	Household Aggregate	House 7	RAW_READ_ME_081116.txt	University of Strathclyde, PURE	doi:10.15129/31da3ece-f902-4e95-a093-e0a9536983c4	http://dx.doi.org/10.15129/31da3ece-f902-4e95-a093-e0a9536983c4
House 8	Household Aggregate	House 8	RAW_READ_ME_081116.txt	University of Strathclyde, PURE	doi:10.15129/31da3ece-f902-4e95-a093-e0a9536983c4	http://dx.doi.org/10.15129/31da3ece-f902-4e95-a093-e0a9536983c4
House 9	Household Aggregate	House 9	RAW_READ_ME_081116.txt	University of Strathclyde, PURE	doi:10.15129/31da3ece-f902-4e95-a093-e0a9536983c4	http://dx.doi.org/10.15129/31da3ece-f902-4e95-a093-e0a9536983c4
House 10	Household Aggregate	House 10	RAW_READ_ME_081116.txt	University of Strathclyde, PURE	doi:10.15129/31da3ece-f902-4e95-a093-e0a9536983c4	http://dx.doi.org/10.15129/31da3ece-f902-4e95-a093-e0a9536983c4
House 11	Household Aggregate	House 11	RAW_READ_ME_081116.txt	University of Strathclyde, PURE	doi:10.15129/31da3ece-f902-4e95-a093-e0a9536983c4	http://dx.doi.org/10.15129/31da3ece-f902-4e95-a093-e0a9536983c4
House 12	Household Aggregate	House 12	RAW_READ_ME_081116.txt	University of Strathclyde, PURE	doi:10.15129/31da3ece-f902-4e95-a093-e0a9536983c4	http://dx.doi.org/10.15129/31da3ece-f902-4e95-a093-e0a9536983c4
House 13	Household Aggregate	House 13	RAW_READ_ME_081116.txt	University of Strathclyde, PURE	doi:10.15129/31da3ece-f902-4e95-a093-e0a9536983c4	http://dx.doi.org/10.15129/31da3ece-f902-4e95-a093-e0a9536983c4
House 15	Household Aggregate	House 15	RAW_READ_ME_081116.txt	University of Strathclyde, PURE	doi:10.15129/31da3ece-f902-4e95-a093-e0a9536983c4	http://dx.doi.org/10.15129/31da3ece-f902-4e95-a093-e0a9536983c4
House 16	Household Aggregate	House 16	RAW_READ_ME_081116.txt	University of Strathclyde, PURE	doi:10.15129/31da3ece-f902-4e95-a093-e0a9536983c4	http://dx.doi.org/10.15129/31da3ece-f902-4e95-a093-e0a9536983c4
House 17	Household Aggregate	House 17	RAW_READ_ME_081116.txt	University of Strathclyde, PURE	doi:10.15129/31da3ece-f902-4e95-a093-e0a9536983c4	http://dx.doi.org/10.15129/31da3ece-f902-4e95-a093-e0a9536983c4
House 18	Household Aggregate	House 18	RAW_READ_ME_081116.txt	University of Strathclyde, PURE	doi:10.15129/31da3ece-f902-4e95-a093-e0a9536983c4	http://dx.doi.org/10.15129/31da3ece-f902-4e95-a093-e0a9536983c4
House 19	Household Aggregate	House 19	RAW_READ_ME_081116.txt	University of Strathclyde, PURE	doi:10.15129/31da3ece-f902-4e95-a093-e0a9536983c4	http://dx.doi.org/10.15129/31da3ece-f902-4e95-a093-e0a9536983c4
House 20	Household Aggregate	House 20	RAW_READ_ME_081116.txt	University of Strathclyde, PURE	doi:10.15129/31da3ece-f902-4e95-a093-e0a9536983c4	http://dx.doi.org/10.15129/31da3ece-f902-4e95-a093-e0a9536983c4
House 21	Household Aggregate	House 21	RAW_READ_ME_081116.txt	University of Strathclyde, PURE	doi:10.15129/31da3ece-f902-4e95-a093-e0a9536983c4	http://dx.doi.org/10.15129/31da3ece-f902-4e95-a093-e0a9536983c4
