# Supplementary material for: An electrical load measurements dataset of United Kingdom households from a two-year longitudinal study
Source: Sci Data. 2017 Jan 5;4:160122. doi: 10.1038/sdata.2016.122 (PMC5315495; doi:10.1038/sdata.2016.122)
Supplement: Supplementary file 1 [file sdata2016122-isa1.zip › a_appliance_Murray.txt]

Sample Name	Protocol REF	Parameter Value[appliance]	Assay Name	Raw Data File	Comment[Data Repository]	Comment[Data Record Accession]	Comment[Data Record URI]
House 1	Individual Appliance Monitors (IAM)	Fridge	House 1_Fridge	Processed_Data_CSV.7z	University of Strathclyde, PURE	doi:10.15129/9ab14b0e-19ac-4279-938f-27f643078cec	http://dx.doi.org/10.15129/9ab14b0e-19ac-4279-938f-27f643078cec
House 1	Individual Appliance Monitors (IAM)	Freezer_1	House 1_Freezer_1	Processed_Data_CSV.7z	University of Strathclyde, PURE	doi:10.15129/9ab14b0e-19ac-4279-938f-27f643078cec	http://dx.doi.org/10.15129/9ab14b0e-19ac-4279-938f-27f643078cec
House 1	Individual Appliance Monitors (IAM)	Freezer_2	House 1_Freezer_2	Processed_Data_CSV.7z	University of Strathclyde, PURE	doi:10.15129/9ab14b0e-19ac-4279-938f-27f643078cec	http://dx.doi.org/10.15129/9ab14b0e-19ac-4279-938f-27f643078cec
House 1	Individual Appliance Monitors (IAM)	Washer Dryer	House 1_Washer Dryer	Processed_Data_CSV.7z	University of Strathclyde, PURE	doi:10.15129/9ab14b0e-19ac-4279-938f-27f643078cec	http://dx.doi.org/10.15129/9ab14b0e-19ac-4279-938f-27f643078cec
House 1	Individual Appliance Monitors (IAM)	Washing Machine	House 1_Washing Machine	Processed_Data_CSV.7z	University of Strathclyde, PURE	doi:10.15129/9ab14b0e-19ac-4279-938f-27f643078cec	http://dx.doi.org/10.15129/9ab14b0e-19ac-4279-938f-27f643078cec
House 1	Individual Appliance Monitors (IAM)	Dishwasher	House 1_Dishwasher	Processed_Data_CSV.7z	University of Strathclyde, PURE	doi:10.15129/9ab14b0e-19ac-4279-938f-27f643078cec	http://dx.doi.org/10.15129/9ab14b0e-19ac-4279-938f-27f643078cec
House 1	Individual Appliance Monitors (IAM)	Computer	House 1_Computer	Processed_Data_CSV.7z	University of Strathclyde, PURE	doi:10.15129/9ab14b0e-19ac-4279-938f-27f643078cec	http://dx.doi.org/10.15129/9ab14b0e-19ac-4279-938f-27f643078cec
House 1	Individual Appliance Monitors (IAM)	Television Site	House 1_Television Site	Processed_Data_CSV.7z	University of Strathclyde, PURE	doi:10.15129/9ab14b0e-19ac-4279-938f-27f643078cec	http://dx.doi.org/10.15129/9ab14b0e-19ac-4279-938f-27f643078cec
House 1	Individual Appliance Monitors (IAM)	Electric Heater	House 1_Electric Heater	Processed_Data_CSV.7z	University of Strathclyde, PURE	doi:10.15129/9ab14b0e-19ac-4279-938f-27f643078cec	http://dx.doi.org/10.15129/9ab14b0e-19ac-4279-938f-27f643078cec
House 2	Individual Appliance Monitors (IAM)	Fridge-Freezer	House 2_Fridge-Freezer	Processed_Data_CSV.7z	University of Strathclyde, PURE	doi:10.15129/9ab14b0e-19ac-4279-938f-27f643078cec	http://dx.doi.org/10.15129/9ab14b0e-19ac-4279-938f-27f643078cec
House 2	Individual Appliance Monitors (IAM)	Washing Machine	House 2_Washing Machine	Processed_Data_CSV.7z	University of Strathclyde, PURE	doi:10.15129/9ab14b0e-19ac-4279-938f-27f643078cec	http://dx.doi.org/10.15129/9ab14b0e-19ac-4279-938f-27f643078cec
House 2	Individual Appliance Monitors (IAM)	Dishwasher	House 2_Dishwasher	Processed_Data_CSV.7z	University of Strathclyde, PURE	doi:10.15129/9ab14b0e-19ac-4279-938f-27f643078cec	http://dx.doi.org/10.15129/9ab14b0e-19ac-4279-938f-27f643078cec
House 2	Individual Appliance Monitors (IAM)	Television Site	House 2_Television Site	Processed_Data_CSV.7z	University of Strathclyde, PURE	doi:10.15129/9ab14b0e-19ac-4279-938f-27f643078cec	http://dx.doi.org/10.15129/9ab14b0e-19ac-4279-938f-27f643078cec
House 2	Individual Appliance Monitors (IAM)	Microwave	House 2_Microwave	Processed_Data_CSV.7z	University of Strathclyde, PURE	doi:10.15129/9ab14b0e-19ac-4279-938f-27f643078cec	http://dx.doi.org/10.15129/9ab14b0e-19ac-4279-938f-27f643078cec
House 2	Individual Appliance Monitors (IAM)	Toaster	House 2_Toaster	Processed_Data_CSV.7z	University of Strathclyde, PURE	doi:10.15129/9ab14b0e-19ac-4279-938f-27f643078cec	http://dx.doi.org/10.15129/9ab14b0e-19ac-4279-938f-27f643078cec
House 2	Individual Appliance Monitors (IAM)	Hi-Fi	House 2_Hi-Fi	Processed_Data_CSV.7z	University of Strathclyde, PURE	doi:10.15129/9ab14b0e-19ac-4279-938f-27f643078cec	http://dx.doi.org/10.15129/9ab14b0e-19ac-4279-938f-27f643078cec
House 2	Individual Appliance Monitors (IAM)	Kettle	House 2_Kettle	Processed_Data_CSV.7z	University of Strathclyde, PURE	doi:10.15129/9ab14b0e-19ac-4279-938f-27f643078cec	http://dx.doi.org/10.15129/9ab14b0e-19ac-4279-938f-27f643078cec
House 2	Individual Appliance Monitors (IAM)	Overhead Fan	House 2_Overhead Fan	Processed_Data_CSV.7z	University of Strathclyde, PURE	doi:10.15129/9ab14b0e-19ac-4279-938f-27f643078cec	http://dx.doi.org/10.15129/9ab14b0e-19ac-4279-938f-27f643078cec
House 3	Individual Appliance Monitors (IAM)	Toaster	House 3_Toaster	Processed_Data_CSV.7z	University of Strathclyde, PURE	doi:10.15129/9ab14b0e-19ac-4279-938f-27f643078cec	http://dx.doi.org/10.15129/9ab14b0e-19ac-4279-938f-27f643078cec
House 3	Individual Appliance Monitors (IAM)	Fridge-Freezer	House 3_Fridge-Freezer	Processed_Data_CSV.7z	University of Strathclyde, PURE	doi:10.15129/9ab14b0e-19ac-4279-938f-27f643078cec	http://dx.doi.org/10.15129/9ab14b0e-19ac-4279-938f-27f643078cec
House 3	Individual Appliance Monitors (IAM)	Freezer	House 3_Freezer	Processed_Data_CSV.7z	University of Strathclyde, PURE	doi:10.15129/9ab14b0e-19ac-4279-938f-27f643078cec	http://dx.doi.org/10.15129/9ab14b0e-19ac-4279-938f-27f643078cec
House 3	Individual Appliance Monitors (IAM)	Tumble Dryer	House 3_Tumble Dryer	Processed_Data_CSV.7z	University of Strathclyde, PURE	doi:10.15129/9ab14b0e-19ac-4279-938f-27f643078cec	http://dx.doi.org/10.15129/9ab14b0e-19ac-4279-938f-27f643078cec
House 3	Individual Appliance Monitors (IAM)	Dishwasher	House 3_Dishwasher	Processed_Data_CSV.7z	University of Strathclyde, PURE	doi:10.15129/9ab14b0e-19ac-4279-938f-27f643078cec	http://dx.doi.org/10.15129/9ab14b0e-19ac-4279-938f-27f643078cec
House 3	Individual Appliance Monitors (IAM)	Washing Machine	House 3_Washing Machine	Processed_Data_CSV.7z	University of Strathclyde, PURE	doi:10.15129/9ab14b0e-19ac-4279-938f-27f643078cec	http://dx.doi.org/10.15129/9ab14b0e-19ac-4279-938f-27f643078cec
House 3	Individual Appliance Monitors (IAM)	Television Site	House 3_Television Site	Processed_Data_CSV.7z	University of Strathclyde, PURE	doi:10.15129/9ab14b0e-19ac-4279-938f-27f643078cec	http://dx.doi.org/10.15129/9ab14b0e-19ac-4279-938f-27f643078cec
House 3	Individual Appliance Monitors (IAM)	Microwave	House 3_Microwave	Processed_Data_CSV.7z	University of Strathclyde, PURE	doi:10.15129/9ab14b0e-19ac-4279-938f-27f643078cec	http://dx.doi.org/10.15129/9ab14b0e-19ac-4279-938f-27f643078cec
House 3	Individual Appliance Monitors (IAM)	Kettle	House 3_Kettle	Processed_Data_CSV.7z	University of Strathclyde, PURE	doi:10.15129/9ab14b0e-19ac-4279-938f-27f643078cec	http://dx.doi.org/10.15129/9ab14b0e-19ac-4279-938f-27f643078cec
House 4	Individual Appliance Monitors (IAM)	Fridge	House 4_Fridge	Processed_Data_CSV.7z	University of Strathclyde, PURE	doi:10.15129/9ab14b0e-19ac-4279-938f-27f643078cec	http://dx.doi.org/10.15129/9ab14b0e-19ac-4279-938f-27f643078cec
House 4	Individual Appliance Monitors (IAM)	Freezer	House 4_Freezer	Processed_Data_CSV.7z	University of Strathclyde, PURE	doi:10.15129/9ab14b0e-19ac-4279-938f-27f643078cec	http://dx.doi.org/10.15129/9ab14b0e-19ac-4279-938f-27f643078cec
House 4	Individual Appliance Monitors (IAM)	Fridge-Freezer	House 4_Fridge-Freezer	Processed_Data_CSV.7z	University of Strathclyde, PURE	doi:10.15129/9ab14b0e-19ac-4279-938f-27f643078cec	http://dx.doi.org/10.15129/9ab14b0e-19ac-4279-938f-27f643078cec
House 4	Individual Appliance Monitors (IAM)	Washing Machine_1	House 4_Washing Machine_1	Processed_Data_CSV.7z	University of Strathclyde, PURE	doi:10.15129/9ab14b0e-19ac-4279-938f-27f643078cec	http://dx.doi.org/10.15129/9ab14b0e-19ac-4279-938f-27f643078cec
House 4	Individual Appliance Monitors (IAM)	Washing Machine_2	House 4_Washing Machine_2	Processed_Data_CSV.7z	University of Strathclyde, PURE	doi:10.15129/9ab14b0e-19ac-4279-938f-27f643078cec	http://dx.doi.org/10.15129/9ab14b0e-19ac-4279-938f-27f643078cec
House 4	Individual Appliance Monitors (IAM)	Desktop Computer	House 4_Desktop Computer	Processed_Data_CSV.7z	University of Strathclyde, PURE	doi:10.15129/9ab14b0e-19ac-4279-938f-27f643078cec	http://dx.doi.org/10.15129/9ab14b0e-19ac-4279-938f-27f643078cec
House 4	Individual Appliance Monitors (IAM)	Television Site	House 4_Television Site	Processed_Data_CSV.7z	University of Strathclyde, PURE	doi:10.15129/9ab14b0e-19ac-4279-938f-27f643078cec	http://dx.doi.org/10.15129/9ab14b0e-19ac-4279-938f-27f643078cec
House 4	Individual Appliance Monitors (IAM)	Microwave	House 4_Microwave	Processed_Data_CSV.7z	University of Strathclyde, PURE	doi:10.15129/9ab14b0e-19ac-4279-938f-27f643078cec	http://dx.doi.org/10.15129/9ab14b0e-19ac-4279-938f-27f643078cec
House 4	Individual Appliance Monitors (IAM)	Kettle	House 4_Kettle	Processed_Data_CSV.7z	University of Strathclyde, PURE	doi:10.15129/9ab14b0e-19ac-4279-938f-27f643078cec	http://dx.doi.org/10.15129/9ab14b0e-19ac-4279-938f-27f643078cec
House 5	Individual Appliance Monitors (IAM)	Fridge-Freezer	House 5_Fridge-Freezer	Processed_Data_CSV.7z	University of Strathclyde, PURE	doi:10.15129/9ab14b0e-19ac-4279-938f-27f643078cec	http://dx.doi.org/10.15129/9ab14b0e-19ac-4279-938f-27f643078cec
House 5	Individual Appliance Monitors (IAM)	Tumble Dryer	House 5_Tumble Dryer	Processed_Data_CSV.7z	University of Strathclyde, PURE	doi:10.15129/9ab14b0e-19ac-4279-938f-27f643078cec	http://dx.doi.org/10.15129/9ab14b0e-19ac-4279-938f-27f643078cec
House 5	Individual Appliance Monitors (IAM)	Washing Machine	House 5_Washing Machine	Processed_Data_CSV.7z	University of Strathclyde, PURE	doi:10.15129/9ab14b0e-19ac-4279-938f-27f643078cec	http://dx.doi.org/10.15129/9ab14b0e-19ac-4279-938f-27f643078cec
House 5	Individual Appliance Monitors (IAM)	Dishwasher	House 5_Dishwasher	Processed_Data_CSV.7z	University of Strathclyde, PURE	doi:10.15129/9ab14b0e-19ac-4279-938f-27f643078cec	http://dx.doi.org/10.15129/9ab14b0e-19ac-4279-938f-27f643078cec
House 5	Individual Appliance Monitors (IAM)	Desktop Computer	House 5_Desktop Computer	Processed_Data_CSV.7z	University of Strathclyde, PURE	doi:10.15129/9ab14b0e-19ac-4279-938f-27f643078cec	http://dx.doi.org/10.15129/9ab14b0e-19ac-4279-938f-27f643078cec
House 5	Individual Appliance Monitors (IAM)	Television Site	House 5_Television Site	Processed_Data_CSV.7z	University of Strathclyde, PURE	doi:10.15129/9ab14b0e-19ac-4279-938f-27f643078cec	http://dx.doi.org/10.15129/9ab14b0e-19ac-4279-938f-27f643078cec
House 5	Individual Appliance Monitors (IAM)	Microwave	House 5_Microwave	Processed_Data_CSV.7z	University of Strathclyde, PURE	doi:10.15129/9ab14b0e-19ac-4279-938f-27f643078cec	http://dx.doi.org/10.15129/9ab14b0e-19ac-4279-938f-27f643078cec
House 5	Individual Appliance Monitors (IAM)	Kettle	House 5_Kettle	Processed_Data_CSV.7z	University of Strathclyde, PURE	doi:10.15129/9ab14b0e-19ac-4279-938f-27f643078cec	http://dx.doi.org/10.15129/9ab14b0e-19ac-4279-938f-27f643078cec
House 5	Individual Appliance Monitors (IAM)	Toaster	House 5_Toaster	Processed_Data_CSV.7z	University of Strathclyde, PURE	doi:10.15129/9ab14b0e-19ac-4279-938f-27f643078cec	http://dx.doi.org/10.15129/9ab14b0e-19ac-4279-938f-27f643078cec
House 6	Individual Appliance Monitors (IAM)	Freezer	House 6_Freezer	Processed_Data_CSV.7z	University of Strathclyde, PURE	doi:10.15129/9ab14b0e-19ac-4279-938f-27f643078cec	http://dx.doi.org/10.15129/9ab14b0e-19ac-4279-938f-27f643078cec
House 6	Individual Appliance Monitors (IAM)	Washing Machine	House 6_Washing Machine	Processed_Data_CSV.7z	University of Strathclyde, PURE	doi:10.15129/9ab14b0e-19ac-4279-938f-27f643078cec	http://dx.doi.org/10.15129/9ab14b0e-19ac-4279-938f-27f643078cec
House 6	Individual Appliance Monitors (IAM)	Dishwasher	House 6_Dishwasher	Processed_Data_CSV.7z	University of Strathclyde, PURE	doi:10.15129/9ab14b0e-19ac-4279-938f-27f643078cec	http://dx.doi.org/10.15129/9ab14b0e-19ac-4279-938f-27f643078cec
House 6	Individual Appliance Monitors (IAM)	MJY Computer	House 6_MJY Computer	Processed_Data_CSV.7z	University of Strathclyde, PURE	doi:10.15129/9ab14b0e-19ac-4279-938f-27f643078cec	http://dx.doi.org/10.15129/9ab14b0e-19ac-4279-938f-27f643078cec
House 6	Individual Appliance Monitors (IAM)	TV/Satellite	House 6_TV/Satellite	Processed_Data_CSV.7z	University of Strathclyde, PURE	doi:10.15129/9ab14b0e-19ac-4279-938f-27f643078cec	http://dx.doi.org/10.15129/9ab14b0e-19ac-4279-938f-27f643078cec
House 6	Individual Appliance Monitors (IAM)	Microwave	House 6_Microwave	Processed_Data_CSV.7z	University of Strathclyde, PURE	doi:10.15129/9ab14b0e-19ac-4279-938f-27f643078cec	http://dx.doi.org/10.15129/9ab14b0e-19ac-4279-938f-27f643078cec
House 6	Individual Appliance Monitors (IAM)	Kettle	House 6_Kettle	Processed_Data_CSV.7z	University of Strathclyde, PURE	doi:10.15129/9ab14b0e-19ac-4279-938f-27f643078cec	http://dx.doi.org/10.15129/9ab14b0e-19ac-4279-938f-27f643078cec
House 6	Individual Appliance Monitors (IAM)	Toaster	House 6_Toaster	Processed_Data_CSV.7z	University of Strathclyde, PURE	doi:10.15129/9ab14b0e-19ac-4279-938f-27f643078cec	http://dx.doi.org/10.15129/9ab14b0e-19ac-4279-938f-27f643078cec
House 6	Individual Appliance Monitors (IAM)	PGM Computer	House 6_PGM Computer	Processed_Data_CSV.7z	University of Strathclyde, PURE	doi:10.15129/9ab14b0e-19ac-4279-938f-27f643078cec	http://dx.doi.org/10.15129/9ab14b0e-19ac-4279-938f-27f643078cec
House 7	Individual Appliance Monitors (IAM)	Fridge	House 7_Fridge	Processed_Data_CSV.7z	University of Strathclyde, PURE	doi:10.15129/9ab14b0e-19ac-4279-938f-27f643078cec	http://dx.doi.org/10.15129/9ab14b0e-19ac-4279-938f-27f643078cec
House 7	Individual Appliance Monitors (IAM)	Freezer_1	House 7_Freezer_1	Processed_Data_CSV.7z	University of Strathclyde, PURE	doi:10.15129/9ab14b0e-19ac-4279-938f-27f643078cec	http://dx.doi.org/10.15129/9ab14b0e-19ac-4279-938f-27f643078cec
House 7	Individual Appliance Monitors (IAM)	Freezer_2	House 7_Freezer_2	Processed_Data_CSV.7z	University of Strathclyde, PURE	doi:10.15129/9ab14b0e-19ac-4279-938f-27f643078cec	http://dx.doi.org/10.15129/9ab14b0e-19ac-4279-938f-27f643078cec
House 7	Individual Appliance Monitors (IAM)	Tumble Dryer	House 7_Tumble Dryer	Processed_Data_CSV.7z	University of Strathclyde, PURE	doi:10.15129/9ab14b0e-19ac-4279-938f-27f643078cec	http://dx.doi.org/10.15129/9ab14b0e-19ac-4279-938f-27f643078cec
House 7	Individual Appliance Monitors (IAM)	Washing Machine	House 7_Washing Machine	Processed_Data_CSV.7z	University of Strathclyde, PURE	doi:10.15129/9ab14b0e-19ac-4279-938f-27f643078cec	http://dx.doi.org/10.15129/9ab14b0e-19ac-4279-938f-27f643078cec
House 7	Individual Appliance Monitors (IAM)	Dishwasher	House 7_Dishwasher	Processed_Data_CSV.7z	University of Strathclyde, PURE	doi:10.15129/9ab14b0e-19ac-4279-938f-27f643078cec	http://dx.doi.org/10.15129/9ab14b0e-19ac-4279-938f-27f643078cec
House 7	Individual Appliance Monitors (IAM)	Television Site	House 7_Television Site	Processed_Data_CSV.7z	University of Strathclyde, PURE	doi:10.15129/9ab14b0e-19ac-4279-938f-27f643078cec	http://dx.doi.org/10.15129/9ab14b0e-19ac-4279-938f-27f643078cec
House 7	Individual Appliance Monitors (IAM)	Toaster	House 7_Toaster	Processed_Data_CSV.7z	University of Strathclyde, PURE	doi:10.15129/9ab14b0e-19ac-4279-938f-27f643078cec	http://dx.doi.org/10.15129/9ab14b0e-19ac-4279-938f-27f643078cec
House 7	Individual Appliance Monitors (IAM)	Kettle	House 7_Kettle	Processed_Data_CSV.7z	University of Strathclyde, PURE	doi:10.15129/9ab14b0e-19ac-4279-938f-27f643078cec	http://dx.doi.org/10.15129/9ab14b0e-19ac-4279-938f-27f643078cec
House 8	Individual Appliance Monitors (IAM)	Fridge	House 8_Fridge	Processed_Data_CSV.7z	University of Strathclyde, PURE	doi:10.15129/9ab14b0e-19ac-4279-938f-27f643078cec	http://dx.doi.org/10.15129/9ab14b0e-19ac-4279-938f-27f643078cec
House 8	Individual Appliance Monitors (IAM)	Freezer	House 8_Freezer	Processed_Data_CSV.7z	University of Strathclyde, PURE	doi:10.15129/9ab14b0e-19ac-4279-938f-27f643078cec	http://dx.doi.org/10.15129/9ab14b0e-19ac-4279-938f-27f643078cec
House 8	Individual Appliance Monitors (IAM)	Washer Dryer	House 8_Washer Dryer	Processed_Data_CSV.7z	University of Strathclyde, PURE	doi:10.15129/9ab14b0e-19ac-4279-938f-27f643078cec	http://dx.doi.org/10.15129/9ab14b0e-19ac-4279-938f-27f643078cec
House 8	Individual Appliance Monitors (IAM)	Washing Machine	House 8_Washing Machine	Processed_Data_CSV.7z	University of Strathclyde, PURE	doi:10.15129/9ab14b0e-19ac-4279-938f-27f643078cec	http://dx.doi.org/10.15129/9ab14b0e-19ac-4279-938f-27f643078cec
House 8	Individual Appliance Monitors (IAM)	Toaster	House 8_Toaster	Processed_Data_CSV.7z	University of Strathclyde, PURE	doi:10.15129/9ab14b0e-19ac-4279-938f-27f643078cec	http://dx.doi.org/10.15129/9ab14b0e-19ac-4279-938f-27f643078cec
House 8	Individual Appliance Monitors (IAM)	Computer	House 8_Computer	Processed_Data_CSV.7z	University of Strathclyde, PURE	doi:10.15129/9ab14b0e-19ac-4279-938f-27f643078cec	http://dx.doi.org/10.15129/9ab14b0e-19ac-4279-938f-27f643078cec
House 8	Individual Appliance Monitors (IAM)	Television Site	House 8_Television Site	Processed_Data_CSV.7z	University of Strathclyde, PURE	doi:10.15129/9ab14b0e-19ac-4279-938f-27f643078cec	http://dx.doi.org/10.15129/9ab14b0e-19ac-4279-938f-27f643078cec
House 8	Individual Appliance Monitors (IAM)	Microwave	House 8_Microwave	Processed_Data_CSV.7z	University of Strathclyde, PURE	doi:10.15129/9ab14b0e-19ac-4279-938f-27f643078cec	http://dx.doi.org/10.15129/9ab14b0e-19ac-4279-938f-27f643078cec
House 8	Individual Appliance Monitors (IAM)	Kettle	House 8_Kettle	Processed_Data_CSV.7z	University of Strathclyde, PURE	doi:10.15129/9ab14b0e-19ac-4279-938f-27f643078cec	http://dx.doi.org/10.15129/9ab14b0e-19ac-4279-938f-27f643078cec
House 9	Individual Appliance Monitors (IAM)	Fridge-Freezer	House 9_Fridge-Freezer	Processed_Data_CSV.7z	University of Strathclyde, PURE	doi:10.15129/9ab14b0e-19ac-4279-938f-27f643078cec	http://dx.doi.org/10.15129/9ab14b0e-19ac-4279-938f-27f643078cec
House 9	Individual Appliance Monitors (IAM)	Washer Dryer	House 9_Washer Dryer	Processed_Data_CSV.7z	University of Strathclyde, PURE	doi:10.15129/9ab14b0e-19ac-4279-938f-27f643078cec	http://dx.doi.org/10.15129/9ab14b0e-19ac-4279-938f-27f643078cec
House 9	Individual Appliance Monitors (IAM)	Washing Machine	House 9_Washing Machine	Processed_Data_CSV.7z	University of Strathclyde, PURE	doi:10.15129/9ab14b0e-19ac-4279-938f-27f643078cec	http://dx.doi.org/10.15129/9ab14b0e-19ac-4279-938f-27f643078cec
House 9	Individual Appliance Monitors (IAM)	Dishwasher	House 9_Dishwasher	Processed_Data_CSV.7z	University of Strathclyde, PURE	doi:10.15129/9ab14b0e-19ac-4279-938f-27f643078cec	http://dx.doi.org/10.15129/9ab14b0e-19ac-4279-938f-27f643078cec
House 9	Individual Appliance Monitors (IAM)	Television Site	House 9_Television Site	Processed_Data_CSV.7z	University of Strathclyde, PURE	doi:10.15129/9ab14b0e-19ac-4279-938f-27f643078cec	http://dx.doi.org/10.15129/9ab14b0e-19ac-4279-938f-27f643078cec
House 9	Individual Appliance Monitors (IAM)	Microwave	House 9_Microwave	Processed_Data_CSV.7z	University of Strathclyde, PURE	doi:10.15129/9ab14b0e-19ac-4279-938f-27f643078cec	http://dx.doi.org/10.15129/9ab14b0e-19ac-4279-938f-27f643078cec
House 9	Individual Appliance Monitors (IAM)	Kettle	House 9_Kettle	Processed_Data_CSV.7z	University of Strathclyde, PURE	doi:10.15129/9ab14b0e-19ac-4279-938f-27f643078cec	http://dx.doi.org/10.15129/9ab14b0e-19ac-4279-938f-27f643078cec
House 9	Individual Appliance Monitors (IAM)	Hi-Fi	House 9_Hi-Fi	Processed_Data_CSV.7z	University of Strathclyde, PURE	doi:10.15129/9ab14b0e-19ac-4279-938f-27f643078cec	http://dx.doi.org/10.15129/9ab14b0e-19ac-4279-938f-27f643078cec
House 9	Individual Appliance Monitors (IAM)	Electric Heater	House 9_Electric Heater	Processed_Data_CSV.7z	University of Strathclyde, PURE	doi:10.15129/9ab14b0e-19ac-4279-938f-27f643078cec	http://dx.doi.org/10.15129/9ab14b0e-19ac-4279-938f-27f643078cec
House 10	Individual Appliance Monitors (IAM)	Magimix_Blender	House 10_Magimix_Blender	Processed_Data_CSV.7z	University of Strathclyde, PURE	doi:10.15129/9ab14b0e-19ac-4279-938f-27f643078cec	http://dx.doi.org/10.15129/9ab14b0e-19ac-4279-938f-27f643078cec
House 10	Individual Appliance Monitors (IAM)	Toaster	House 10_Toaster	Processed_Data_CSV.7z	University of Strathclyde, PURE	doi:10.15129/9ab14b0e-19ac-4279-938f-27f643078cec	http://dx.doi.org/10.15129/9ab14b0e-19ac-4279-938f-27f643078cec
House 10	Individual Appliance Monitors (IAM)	Chest Freezer	House 10_Chest Freezer	Processed_Data_CSV.7z	University of Strathclyde, PURE	doi:10.15129/9ab14b0e-19ac-4279-938f-27f643078cec	http://dx.doi.org/10.15129/9ab14b0e-19ac-4279-938f-27f643078cec
House 10	Individual Appliance Monitors (IAM)	Fridge-Freezer	House 10_Fridge-Freezer	Processed_Data_CSV.7z	University of Strathclyde, PURE	doi:10.15129/9ab14b0e-19ac-4279-938f-27f643078cec	http://dx.doi.org/10.15129/9ab14b0e-19ac-4279-938f-27f643078cec
House 10	Individual Appliance Monitors (IAM)	Washing Machine	House 10_Washing Machine	Processed_Data_CSV.7z	University of Strathclyde, PURE	doi:10.15129/9ab14b0e-19ac-4279-938f-27f643078cec	http://dx.doi.org/10.15129/9ab14b0e-19ac-4279-938f-27f643078cec
House 10	Individual Appliance Monitors (IAM)	Dishwasher	House 10_Dishwasher	Processed_Data_CSV.7z	University of Strathclyde, PURE	doi:10.15129/9ab14b0e-19ac-4279-938f-27f643078cec	http://dx.doi.org/10.15129/9ab14b0e-19ac-4279-938f-27f643078cec
House 10	Individual Appliance Monitors (IAM)	Television Site	House 10_Television Site	Processed_Data_CSV.7z	University of Strathclyde, PURE	doi:10.15129/9ab14b0e-19ac-4279-938f-27f643078cec	http://dx.doi.org/10.15129/9ab14b0e-19ac-4279-938f-27f643078cec
House 10	Individual Appliance Monitors (IAM)	Microwave	House 10_Microwave	Processed_Data_CSV.7z	University of Strathclyde, PURE	doi:10.15129/9ab14b0e-19ac-4279-938f-27f643078cec	http://dx.doi.org/10.15129/9ab14b0e-19ac-4279-938f-27f643078cec
House 10	Individual Appliance Monitors (IAM)	K Mix	House 10_K Mix	Processed_Data_CSV.7z	University of Strathclyde, PURE	doi:10.15129/9ab14b0e-19ac-4279-938f-27f643078cec	http://dx.doi.org/10.15129/9ab14b0e-19ac-4279-938f-27f643078cec
House 11	Individual Appliance Monitors (IAM)	Fridge	House 11_Fridge	Processed_Data_CSV.7z	University of Strathclyde, PURE	doi:10.15129/9ab14b0e-19ac-4279-938f-27f643078cec	http://dx.doi.org/10.15129/9ab14b0e-19ac-4279-938f-27f643078cec
House 11	Individual Appliance Monitors (IAM)	Fridge-Freezer	House 11_Fridge-Freezer	Processed_Data_CSV.7z	University of Strathclyde, PURE	doi:10.15129/9ab14b0e-19ac-4279-938f-27f643078cec	http://dx.doi.org/10.15129/9ab14b0e-19ac-4279-938f-27f643078cec
House 11	Individual Appliance Monitors (IAM)	Washing Machine	House 11_Washing Machine	Processed_Data_CSV.7z	University of Strathclyde, PURE	doi:10.15129/9ab14b0e-19ac-4279-938f-27f643078cec	http://dx.doi.org/10.15129/9ab14b0e-19ac-4279-938f-27f643078cec
House 11	Individual Appliance Monitors (IAM)	Dishwasher	House 11_Dishwasher	Processed_Data_CSV.7z	University of Strathclyde, PURE	doi:10.15129/9ab14b0e-19ac-4279-938f-27f643078cec	http://dx.doi.org/10.15129/9ab14b0e-19ac-4279-938f-27f643078cec
House 11	Individual Appliance Monitors (IAM)	Computer Site	House 11_Computer Site	Processed_Data_CSV.7z	University of Strathclyde, PURE	doi:10.15129/9ab14b0e-19ac-4279-938f-27f643078cec	http://dx.doi.org/10.15129/9ab14b0e-19ac-4279-938f-27f643078cec
House 11	Individual Appliance Monitors (IAM)	Microwave	House 11_Microwave	Processed_Data_CSV.7z	University of Strathclyde, PURE	doi:10.15129/9ab14b0e-19ac-4279-938f-27f643078cec	http://dx.doi.org/10.15129/9ab14b0e-19ac-4279-938f-27f643078cec
House 11	Individual Appliance Monitors (IAM)	Kettle	House 11_Kettle	Processed_Data_CSV.7z	University of Strathclyde, PURE	doi:10.15129/9ab14b0e-19ac-4279-938f-27f643078cec	http://dx.doi.org/10.15129/9ab14b0e-19ac-4279-938f-27f643078cec
House 11	Individual Appliance Monitors (IAM)	Router	House 11_Router	Processed_Data_CSV.7z	University of Strathclyde, PURE	doi:10.15129/9ab14b0e-19ac-4279-938f-27f643078cec	http://dx.doi.org/10.15129/9ab14b0e-19ac-4279-938f-27f643078cec
House 11	Individual Appliance Monitors (IAM)	Hi-Fi	House 11_Hi-Fi	Processed_Data_CSV.7z	University of Strathclyde, PURE	doi:10.15129/9ab14b0e-19ac-4279-938f-27f643078cec	http://dx.doi.org/10.15129/9ab14b0e-19ac-4279-938f-27f643078cec
House 12	Individual Appliance Monitors (IAM)	Fridge-Freezer	House 12_Fridge-Freezer	Processed_Data_CSV.7z	University of Strathclyde, PURE	doi:10.15129/9ab14b0e-19ac-4279-938f-27f643078cec	http://dx.doi.org/10.15129/9ab14b0e-19ac-4279-938f-27f643078cec
House 12	Individual Appliance Monitors (IAM)	Computer Site	House 12_Computer Site	Processed_Data_CSV.7z	University of Strathclyde, PURE	doi:10.15129/9ab14b0e-19ac-4279-938f-27f643078cec	http://dx.doi.org/10.15129/9ab14b0e-19ac-4279-938f-27f643078cec
House 12	Individual Appliance Monitors (IAM)	Microwave	House 12_Microwave	Processed_Data_CSV.7z	University of Strathclyde, PURE	doi:10.15129/9ab14b0e-19ac-4279-938f-27f643078cec	http://dx.doi.org/10.15129/9ab14b0e-19ac-4279-938f-27f643078cec
House 12	Individual Appliance Monitors (IAM)	Kettle	House 12_Kettle	Processed_Data_CSV.7z	University of Strathclyde, PURE	doi:10.15129/9ab14b0e-19ac-4279-938f-27f643078cec	http://dx.doi.org/10.15129/9ab14b0e-19ac-4279-938f-27f643078cec
House 12	Individual Appliance Monitors (IAM)	Toaster	House 12_Toaster	Processed_Data_CSV.7z	University of Strathclyde, PURE	doi:10.15129/9ab14b0e-19ac-4279-938f-27f643078cec	http://dx.doi.org/10.15129/9ab14b0e-19ac-4279-938f-27f643078cec
House 12	Individual Appliance Monitors (IAM)	Television	House 12_Television	Processed_Data_CSV.7z	University of Strathclyde, PURE	doi:10.15129/9ab14b0e-19ac-4279-938f-27f643078cec	http://dx.doi.org/10.15129/9ab14b0e-19ac-4279-938f-27f643078cec
House 13	Individual Appliance Monitors (IAM)	Television Site	House 13_Television Site	Processed_Data_CSV.7z	University of Strathclyde, PURE	doi:10.15129/9ab14b0e-19ac-4279-938f-27f643078cec	http://dx.doi.org/10.15129/9ab14b0e-19ac-4279-938f-27f643078cec
House 13	Individual Appliance Monitors (IAM)	Freezer	House 13_Freezer	Processed_Data_CSV.7z	University of Strathclyde, PURE	doi:10.15129/9ab14b0e-19ac-4279-938f-27f643078cec	http://dx.doi.org/10.15129/9ab14b0e-19ac-4279-938f-27f643078cec
House 13	Individual Appliance Monitors (IAM)	Washing Machine	House 13_Washing Machine	Processed_Data_CSV.7z	University of Strathclyde, PURE	doi:10.15129/9ab14b0e-19ac-4279-938f-27f643078cec	http://dx.doi.org/10.15129/9ab14b0e-19ac-4279-938f-27f643078cec
House 13	Individual Appliance Monitors (IAM)	Dishwasher	House 13_Dishwasher	Processed_Data_CSV.7z	University of Strathclyde, PURE	doi:10.15129/9ab14b0e-19ac-4279-938f-27f643078cec	http://dx.doi.org/10.15129/9ab14b0e-19ac-4279-938f-27f643078cec
House 13	Individual Appliance Monitors (IAM)	Network Site	House 13_Network Site	Processed_Data_CSV.7z	University of Strathclyde, PURE	doi:10.15129/9ab14b0e-19ac-4279-938f-27f643078cec	http://dx.doi.org/10.15129/9ab14b0e-19ac-4279-938f-27f643078cec
House 13	Individual Appliance Monitors (IAM)	Microwave	House 13_Microwave	Processed_Data_CSV.7z	University of Strathclyde, PURE	doi:10.15129/9ab14b0e-19ac-4279-938f-27f643078cec	http://dx.doi.org/10.15129/9ab14b0e-19ac-4279-938f-27f643078cec
House 13	Individual Appliance Monitors (IAM)	Microwave	House 13_Microwave	Processed_Data_CSV.7z	University of Strathclyde, PURE	doi:10.15129/9ab14b0e-19ac-4279-938f-27f643078cec	http://dx.doi.org/10.15129/9ab14b0e-19ac-4279-938f-27f643078cec
House 13	Individual Appliance Monitors (IAM)	Kettle	House 13_Kettle	Processed_Data_CSV.7z	University of Strathclyde, PURE	doi:10.15129/9ab14b0e-19ac-4279-938f-27f643078cec	http://dx.doi.org/10.15129/9ab14b0e-19ac-4279-938f-27f643078cec
House 15	Individual Appliance Monitors (IAM)	Fridge-Freezer	House 15_Fridge-Freezer	Processed_Data_CSV.7z	University of Strathclyde, PURE	doi:10.15129/9ab14b0e-19ac-4279-938f-27f643078cec	http://dx.doi.org/10.15129/9ab14b0e-19ac-4279-938f-27f643078cec
House 15	Individual Appliance Monitors (IAM)	Tumble Dryer	House 15_Tumble Dryer	Processed_Data_CSV.7z	University of Strathclyde, PURE	doi:10.15129/9ab14b0e-19ac-4279-938f-27f643078cec	http://dx.doi.org/10.15129/9ab14b0e-19ac-4279-938f-27f643078cec
House 15	Individual Appliance Monitors (IAM)	Washing Machine	House 15_Washing Machine	Processed_Data_CSV.7z	University of Strathclyde, PURE	doi:10.15129/9ab14b0e-19ac-4279-938f-27f643078cec	http://dx.doi.org/10.15129/9ab14b0e-19ac-4279-938f-27f643078cec
House 15	Individual Appliance Monitors (IAM)	Dishwasher	House 15_Dishwasher	Processed_Data_CSV.7z	University of Strathclyde, PURE	doi:10.15129/9ab14b0e-19ac-4279-938f-27f643078cec	http://dx.doi.org/10.15129/9ab14b0e-19ac-4279-938f-27f643078cec
House 15	Individual Appliance Monitors (IAM)	Computer Site	House 15_Computer Site	Processed_Data_CSV.7z	University of Strathclyde, PURE	doi:10.15129/9ab14b0e-19ac-4279-938f-27f643078cec	http://dx.doi.org/10.15129/9ab14b0e-19ac-4279-938f-27f643078cec
House 15	Individual Appliance Monitors (IAM)	Television Site	House 15_Television Site	Processed_Data_CSV.7z	University of Strathclyde, PURE	doi:10.15129/9ab14b0e-19ac-4279-938f-27f643078cec	http://dx.doi.org/10.15129/9ab14b0e-19ac-4279-938f-27f643078cec
House 15	Individual Appliance Monitors (IAM)	Microwave	House 15_Microwave	Processed_Data_CSV.7z	University of Strathclyde, PURE	doi:10.15129/9ab14b0e-19ac-4279-938f-27f643078cec	http://dx.doi.org/10.15129/9ab14b0e-19ac-4279-938f-27f643078cec
House 15	Individual Appliance Monitors (IAM)	Hi-Fi	House 15_Hi-Fi	Processed_Data_CSV.7z	University of Strathclyde, PURE	doi:10.15129/9ab14b0e-19ac-4279-938f-27f643078cec	http://dx.doi.org/10.15129/9ab14b0e-19ac-4279-938f-27f643078cec
House 15	Individual Appliance Monitors (IAM)	Toaster	House 15_Toaster	Processed_Data_CSV.7z	University of Strathclyde, PURE	doi:10.15129/9ab14b0e-19ac-4279-938f-27f643078cec	http://dx.doi.org/10.15129/9ab14b0e-19ac-4279-938f-27f643078cec
House 16	Individual Appliance Monitors (IAM)	Fridge-Freezer_1	House 16_Fridge-Freezer_1	Processed_Data_CSV.7z	University of Strathclyde, PURE	doi:10.15129/9ab14b0e-19ac-4279-938f-27f643078cec	http://dx.doi.org/10.15129/9ab14b0e-19ac-4279-938f-27f643078cec
House 16	Individual Appliance Monitors (IAM)	Fridge-Freezer_2	House 16_Fridge-Freezer_2	Processed_Data_CSV.7z	University of Strathclyde, PURE	doi:10.15129/9ab14b0e-19ac-4279-938f-27f643078cec	http://dx.doi.org/10.15129/9ab14b0e-19ac-4279-938f-27f643078cec
House 16	Individual Appliance Monitors (IAM)	Electric Heater_1	House 16_Electric Heater_1	Processed_Data_CSV.7z	University of Strathclyde, PURE	doi:10.15129/9ab14b0e-19ac-4279-938f-27f643078cec	http://dx.doi.org/10.15129/9ab14b0e-19ac-4279-938f-27f643078cec
House 16	Individual Appliance Monitors (IAM)	Electric Heater_2	House 16_Electric Heater_2	Processed_Data_CSV.7z	University of Strathclyde, PURE	doi:10.15129/9ab14b0e-19ac-4279-938f-27f643078cec	http://dx.doi.org/10.15129/9ab14b0e-19ac-4279-938f-27f643078cec
House 16	Individual Appliance Monitors (IAM)	Washing Machine	House 16_Washing Machine	Processed_Data_CSV.7z	University of Strathclyde, PURE	doi:10.15129/9ab14b0e-19ac-4279-938f-27f643078cec	http://dx.doi.org/10.15129/9ab14b0e-19ac-4279-938f-27f643078cec
House 16	Individual Appliance Monitors (IAM)	Dishwasher	House 16_Dishwasher	Processed_Data_CSV.7z	University of Strathclyde, PURE	doi:10.15129/9ab14b0e-19ac-4279-938f-27f643078cec	http://dx.doi.org/10.15129/9ab14b0e-19ac-4279-938f-27f643078cec
House 16	Individual Appliance Monitors (IAM)	Computer Site	House 16_Computer Site	Processed_Data_CSV.7z	University of Strathclyde, PURE	doi:10.15129/9ab14b0e-19ac-4279-938f-27f643078cec	http://dx.doi.org/10.15129/9ab14b0e-19ac-4279-938f-27f643078cec
House 16	Individual Appliance Monitors (IAM)	Television Site	House 16_Television Site	Processed_Data_CSV.7z	University of Strathclyde, PURE	doi:10.15129/9ab14b0e-19ac-4279-938f-27f643078cec	http://dx.doi.org/10.15129/9ab14b0e-19ac-4279-938f-27f643078cec
House 16	Individual Appliance Monitors (IAM)	Dehumidifier	House 16_Dehumidifier	Processed_Data_CSV.7z	University of Strathclyde, PURE	doi:10.15129/9ab14b0e-19ac-4279-938f-27f643078cec	http://dx.doi.org/10.15129/9ab14b0e-19ac-4279-938f-27f643078cec
House 17	Individual Appliance Monitors (IAM)	Freezer	House 17_Freezer	Processed_Data_CSV.7z	University of Strathclyde, PURE	doi:10.15129/9ab14b0e-19ac-4279-938f-27f643078cec	http://dx.doi.org/10.15129/9ab14b0e-19ac-4279-938f-27f643078cec
House 17	Individual Appliance Monitors (IAM)	Fridge-Freezer	House 17_Fridge-Freezer	Processed_Data_CSV.7z	University of Strathclyde, PURE	doi:10.15129/9ab14b0e-19ac-4279-938f-27f643078cec	http://dx.doi.org/10.15129/9ab14b0e-19ac-4279-938f-27f643078cec
House 17	Individual Appliance Monitors (IAM)	Tumble Dryer	House 17_Tumble Dryer	Processed_Data_CSV.7z	University of Strathclyde, PURE	doi:10.15129/9ab14b0e-19ac-4279-938f-27f643078cec	http://dx.doi.org/10.15129/9ab14b0e-19ac-4279-938f-27f643078cec
House 17	Individual Appliance Monitors (IAM)	Washing Machine	House 17_Washing Machine	Processed_Data_CSV.7z	University of Strathclyde, PURE	doi:10.15129/9ab14b0e-19ac-4279-938f-27f643078cec	http://dx.doi.org/10.15129/9ab14b0e-19ac-4279-938f-27f643078cec
House 17	Individual Appliance Monitors (IAM)	Computer Site	House 17_Computer Site	Processed_Data_CSV.7z	University of Strathclyde, PURE	doi:10.15129/9ab14b0e-19ac-4279-938f-27f643078cec	http://dx.doi.org/10.15129/9ab14b0e-19ac-4279-938f-27f643078cec
House 17	Individual Appliance Monitors (IAM)	Television Site	House 17_Television Site	Processed_Data_CSV.7z	University of Strathclyde, PURE	doi:10.15129/9ab14b0e-19ac-4279-938f-27f643078cec	http://dx.doi.org/10.15129/9ab14b0e-19ac-4279-938f-27f643078cec
House 17	Individual Appliance Monitors (IAM)	Microwave	House 17_Microwave	Processed_Data_CSV.7z	University of Strathclyde, PURE	doi:10.15129/9ab14b0e-19ac-4279-938f-27f643078cec	http://dx.doi.org/10.15129/9ab14b0e-19ac-4279-938f-27f643078cec
House 17	Individual Appliance Monitors (IAM)	Kettle	House 17_Kettle	Processed_Data_CSV.7z	University of Strathclyde, PURE	doi:10.15129/9ab14b0e-19ac-4279-938f-27f643078cec	http://dx.doi.org/10.15129/9ab14b0e-19ac-4279-938f-27f643078cec
House 17	Individual Appliance Monitors (IAM)	TV Site_Bedroom	House 17_TV Site_Bedroom	Processed_Data_CSV.7z	University of Strathclyde, PURE	doi:10.15129/9ab14b0e-19ac-4279-938f-27f643078cec	http://dx.doi.org/10.15129/9ab14b0e-19ac-4279-938f-27f643078cec
House 18	Individual Appliance Monitors (IAM)	Fridge_garage	House 18_Fridge_garage	Processed_Data_CSV.7z	University of Strathclyde, PURE	doi:10.15129/9ab14b0e-19ac-4279-938f-27f643078cec	http://dx.doi.org/10.15129/9ab14b0e-19ac-4279-938f-27f643078cec
House 18	Individual Appliance Monitors (IAM)	Freezer_garage	House 18_Freezer_garage	Processed_Data_CSV.7z	University of Strathclyde, PURE	doi:10.15129/9ab14b0e-19ac-4279-938f-27f643078cec	http://dx.doi.org/10.15129/9ab14b0e-19ac-4279-938f-27f643078cec
House 18	Individual Appliance Monitors (IAM)	Fridge-Freezer	House 18_Fridge-Freezer	Processed_Data_CSV.7z	University of Strathclyde, PURE	doi:10.15129/9ab14b0e-19ac-4279-938f-27f643078cec	http://dx.doi.org/10.15129/9ab14b0e-19ac-4279-938f-27f643078cec
House 18	Individual Appliance Monitors (IAM)	Washer Dryer_garage	House 18_Washer Dryer_garage	Processed_Data_CSV.7z	University of Strathclyde, PURE	doi:10.15129/9ab14b0e-19ac-4279-938f-27f643078cec	http://dx.doi.org/10.15129/9ab14b0e-19ac-4279-938f-27f643078cec
House 18	Individual Appliance Monitors (IAM)	Washing Machine	House 18_Washing Machine	Processed_Data_CSV.7z	University of Strathclyde, PURE	doi:10.15129/9ab14b0e-19ac-4279-938f-27f643078cec	http://dx.doi.org/10.15129/9ab14b0e-19ac-4279-938f-27f643078cec
House 18	Individual Appliance Monitors (IAM)	Dishwasher	House 18_Dishwasher	Processed_Data_CSV.7z	University of Strathclyde, PURE	doi:10.15129/9ab14b0e-19ac-4279-938f-27f643078cec	http://dx.doi.org/10.15129/9ab14b0e-19ac-4279-938f-27f643078cec
House 18	Individual Appliance Monitors (IAM)	Desktop Computer	House 18_Desktop Computer	Processed_Data_CSV.7z	University of Strathclyde, PURE	doi:10.15129/9ab14b0e-19ac-4279-938f-27f643078cec	http://dx.doi.org/10.15129/9ab14b0e-19ac-4279-938f-27f643078cec
House 18	Individual Appliance Monitors (IAM)	Television Site	House 18_Television Site	Processed_Data_CSV.7z	University of Strathclyde, PURE	doi:10.15129/9ab14b0e-19ac-4279-938f-27f643078cec	http://dx.doi.org/10.15129/9ab14b0e-19ac-4279-938f-27f643078cec
House 18	Individual Appliance Monitors (IAM)	Microwave	House 18_Microwave	Processed_Data_CSV.7z	University of Strathclyde, PURE	doi:10.15129/9ab14b0e-19ac-4279-938f-27f643078cec	http://dx.doi.org/10.15129/9ab14b0e-19ac-4279-938f-27f643078cec
House 19	Individual Appliance Monitors (IAM)	Fridge Freezer	House 19_Fridge Freezer	Processed_Data_CSV.7z	University of Strathclyde, PURE	doi:10.15129/9ab14b0e-19ac-4279-938f-27f643078cec	http://dx.doi.org/10.15129/9ab14b0e-19ac-4279-938f-27f643078cec
House 19	Individual Appliance Monitors (IAM)	Washing Machine	House 19_Washing Machine	Processed_Data_CSV.7z	University of Strathclyde, PURE	doi:10.15129/9ab14b0e-19ac-4279-938f-27f643078cec	http://dx.doi.org/10.15129/9ab14b0e-19ac-4279-938f-27f643078cec
House 19	Individual Appliance Monitors (IAM)	Television Site	House 19_Television Site	Processed_Data_CSV.7z	University of Strathclyde, PURE	doi:10.15129/9ab14b0e-19ac-4279-938f-27f643078cec	http://dx.doi.org/10.15129/9ab14b0e-19ac-4279-938f-27f643078cec
House 19	Individual Appliance Monitors (IAM)	Microwave	House 19_Microwave	Processed_Data_CSV.7z	University of Strathclyde, PURE	doi:10.15129/9ab14b0e-19ac-4279-938f-27f643078cec	http://dx.doi.org/10.15129/9ab14b0e-19ac-4279-938f-27f643078cec
House 19	Individual Appliance Monitors (IAM)	Kettle	House 19_Kettle	Processed_Data_CSV.7z	University of Strathclyde, PURE	doi:10.15129/9ab14b0e-19ac-4279-938f-27f643078cec	http://dx.doi.org/10.15129/9ab14b0e-19ac-4279-938f-27f643078cec
House 19	Individual Appliance Monitors (IAM)	Toaster	House 19_Toaster	Processed_Data_CSV.7z	University of Strathclyde, PURE	doi:10.15129/9ab14b0e-19ac-4279-938f-27f643078cec	http://dx.doi.org/10.15129/9ab14b0e-19ac-4279-938f-27f643078cec
House 19	Individual Appliance Monitors (IAM)	Bread-maker	House 19_Bread-maker	Processed_Data_CSV.7z	University of Strathclyde, PURE	doi:10.15129/9ab14b0e-19ac-4279-938f-27f643078cec	http://dx.doi.org/10.15129/9ab14b0e-19ac-4279-938f-27f643078cec
House 19	Individual Appliance Monitors (IAM)	Games Console	House 19_Games Console	Processed_Data_CSV.7z	University of Strathclyde, PURE	doi:10.15129/9ab14b0e-19ac-4279-938f-27f643078cec	http://dx.doi.org/10.15129/9ab14b0e-19ac-4279-938f-27f643078cec
House 19	Individual Appliance Monitors (IAM)	Hi-Fi	House 19_Hi-Fi	Processed_Data_CSV.7z	University of Strathclyde, PURE	doi:10.15129/9ab14b0e-19ac-4279-938f-27f643078cec	http://dx.doi.org/10.15129/9ab14b0e-19ac-4279-938f-27f643078cec
House 20	Individual Appliance Monitors (IAM)	Fridge	House 20_Fridge	Processed_Data_CSV.7z	University of Strathclyde, PURE	doi:10.15129/9ab14b0e-19ac-4279-938f-27f643078cec	http://dx.doi.org/10.15129/9ab14b0e-19ac-4279-938f-27f643078cec
House 20	Individual Appliance Monitors (IAM)	Freezer	House 20_Freezer	Processed_Data_CSV.7z	University of Strathclyde, PURE	doi:10.15129/9ab14b0e-19ac-4279-938f-27f643078cec	http://dx.doi.org/10.15129/9ab14b0e-19ac-4279-938f-27f643078cec
House 20	Individual Appliance Monitors (IAM)	Tumble Dryer	House 20_Tumble Dryer	Processed_Data_CSV.7z	University of Strathclyde, PURE	doi:10.15129/9ab14b0e-19ac-4279-938f-27f643078cec	http://dx.doi.org/10.15129/9ab14b0e-19ac-4279-938f-27f643078cec
House 20	Individual Appliance Monitors (IAM)	Washing Machine	House 20_Washing Machine	Processed_Data_CSV.7z	University of Strathclyde, PURE	doi:10.15129/9ab14b0e-19ac-4279-938f-27f643078cec	http://dx.doi.org/10.15129/9ab14b0e-19ac-4279-938f-27f643078cec
House 20	Individual Appliance Monitors (IAM)	Dishwasher	House 20_Dishwasher	Processed_Data_CSV.7z	University of Strathclyde, PURE	doi:10.15129/9ab14b0e-19ac-4279-938f-27f643078cec	http://dx.doi.org/10.15129/9ab14b0e-19ac-4279-938f-27f643078cec
House 20	Individual Appliance Monitors (IAM)	Computer Site	House 20_Computer Site	Processed_Data_CSV.7z	University of Strathclyde, PURE	doi:10.15129/9ab14b0e-19ac-4279-938f-27f643078cec	http://dx.doi.org/10.15129/9ab14b0e-19ac-4279-938f-27f643078cec
House 20	Individual Appliance Monitors (IAM)	Television Site	House 20_Television Site	Processed_Data_CSV.7z	University of Strathclyde, PURE	doi:10.15129/9ab14b0e-19ac-4279-938f-27f643078cec	http://dx.doi.org/10.15129/9ab14b0e-19ac-4279-938f-27f643078cec
House 20	Individual Appliance Monitors (IAM)	Microwave	House 20_Microwave	Processed_Data_CSV.7z	University of Strathclyde, PURE	doi:10.15129/9ab14b0e-19ac-4279-938f-27f643078cec	http://dx.doi.org/10.15129/9ab14b0e-19ac-4279-938f-27f643078cec
House 20	Individual Appliance Monitors (IAM)	Kettle	House 20_Kettle	Processed_Data_CSV.7z	University of Strathclyde, PURE	doi:10.15129/9ab14b0e-19ac-4279-938f-27f643078cec	http://dx.doi.org/10.15129/9ab14b0e-19ac-4279-938f-27f643078cec
House 21	Individual Appliance Monitors (IAM)	Fridge-Freezer	House 21_Fridge-Freezer	Processed_Data_CSV.7z	University of Strathclyde, PURE	doi:10.15129/9ab14b0e-19ac-4279-938f-27f643078cec	http://dx.doi.org/10.15129/9ab14b0e-19ac-4279-938f-27f643078cec
House 21	Individual Appliance Monitors (IAM)	Tumble Dryer	House 21_Tumble Dryer	Processed_Data_CSV.7z	University of Strathclyde, PURE	doi:10.15129/9ab14b0e-19ac-4279-938f-27f643078cec	http://dx.doi.org/10.15129/9ab14b0e-19ac-4279-938f-27f643078cec
House 21	Individual Appliance Monitors (IAM)	Washing Machine	House 21_Washing Machine	Processed_Data_CSV.7z	University of Strathclyde, PURE	doi:10.15129/9ab14b0e-19ac-4279-938f-27f643078cec	http://dx.doi.org/10.15129/9ab14b0e-19ac-4279-938f-27f643078cec
House 21	Individual Appliance Monitors (IAM)	Dishwasher	House 21_Dishwasher	Processed_Data_CSV.7z	University of Strathclyde, PURE	doi:10.15129/9ab14b0e-19ac-4279-938f-27f643078cec	http://dx.doi.org/10.15129/9ab14b0e-19ac-4279-938f-27f643078cec
House 21	Individual Appliance Monitors (IAM)	Food Mixer	House 21_Food Mixer	Processed_Data_CSV.7z	University of Strathclyde, PURE	doi:10.15129/9ab14b0e-19ac-4279-938f-27f643078cec	http://dx.doi.org/10.15129/9ab14b0e-19ac-4279-938f-27f643078cec
House 21	Individual Appliance Monitors (IAM)	Television	House 21_Television	Processed_Data_CSV.7z	University of Strathclyde, PURE	doi:10.15129/9ab14b0e-19ac-4279-938f-27f643078cec	http://dx.doi.org/10.15129/9ab14b0e-19ac-4279-938f-27f643078cec
House 21	Individual Appliance Monitors (IAM)	Kettle	House 21_Kettle	Processed_Data_CSV.7z	University of Strathclyde, PURE	doi:10.15129/9ab14b0e-19ac-4279-938f-27f643078cec	http://dx.doi.org/10.15129/9ab14b0e-19ac-4279-938f-27f643078cec
House 21	Individual Appliance Monitors (IAM)	Vivarium	House 21_Vivarium	Processed_Data_CSV.7z	University of Strathclyde, PURE	doi:10.15129/9ab14b0e-19ac-4279-938f-27f643078cec	http://dx.doi.org/10.15129/9ab14b0e-19ac-4279-938f-27f643078cec
House 21	Individual Appliance Monitors (IAM)	Pond Pump	House 21_Pond Pump	Processed_Data_CSV.7z	University of Strathclyde, PURE	doi:10.15129/9ab14b0e-19ac-4279-938f-27f643078cec	http://dx.doi.org/10.15129/9ab14b0e-19ac-4279-938f-27f643078cec
